# Supplementary material for: Deficient AMPK activity contributes to hyperexcitability in peripheral nociceptive sensory neurons and thermal hyperalgesia in lupus mice
Source: PLoS One. 2023 Jul 13;18(7):e0288356. doi: 10.1371/journal.pone.0288356 (PMC10343046; doi:10.1371/journal.pone.0288356)
Supplement: S1 Data — (XLSX) [file pone.0288356.s001.xlsx]

## Sheet: Inward I density
	Control																																	Lupus
IV_PLOT
Mouse MODELS		CONTROL	CONTROL	CONTROL	CONTROL	CONTROL	CONTROL	CONTROL	CONTROL	CONTROL	CONTROL	CONTROL	CONTROL	CONTROL	CONTROL	CONTROL	CONTROL	CONTROL	CONTROL	CONTROL	CONTROL	CONTROL	CONTROL	CONTROL	CONTROL	CONTROL	CONTROL							LUPUS	LUPUS	LUPUS	LUPUS	LUPUS	LUPUS	LUPUS	LUPUS	LUPUS	LUPUS	LUPUS	LUPUS	LUPUS	LUPUS	LUPUS	LUPUS
Mouse labels		12052019	12052019	12052019	12102019	12102019	12102019	2102020	2102020	2102020	2112020	2122020	2072020	110520	4232021	4232021	4282021	4282021	4292021	4292021	4292021	6032021	110520	8032021	10112021	10112021	110520							12062019	12062019	12062019	12062019	12162019	12162019	12162019	12162019	12162019	12162019	12162019	12182019	12182019	12182019	1292020	60821
Cell labels		12052019_2	12052019_3	12052019_4	12102019_2	12102019_4	12102019_5	02102020_2	02102020_3	02102020_6	02112020_1	02122020_4	02072020_6	110520_2	04232021_1	04232021_5	04282021_6	04282021_10	04292021_1	04292021_4	04292021_9	06032021_2	110520_4	08032021_3	10112021_3	10112021_10	110520_1	Average	SEM	SD		membrane potential (mV)		12062019_4	12062019_5	12062019_6	12062019_8	12162019_2	12162019_3	12162019_4	12162019_6	12162019_10	12162019_11	12162019_12	12182019_2	12182019_4	12182019_7	01292020_1	060821_3
Normalized IV_plot (current density)
Cm		10.81	35.93	30.52	42.49	41.18	26.18	21.08	23.35	24.38	16.93	26	24.1	40.52	26.53	16.21	17.49	28.95	45.03	12.08	16.69	19.61	14.86	11.82	22.44	34.74	18.37							27.94	29.18	15.6	34.32	25.76	17.03	23.62	15.8	19.98	24.2	21.75	27.01	24.28	8.34	26.62	12.22
Membrane Potential (mV)
-90		-3.03635	-1.58475	0.565001	-1.32859	-2.8563	-3.35516	-2.29308	-1.25402	-1.72903	-5.32685	-2.55464	-1.90145	-2.43316	-3.6075	-4.60801	-2.87562	-3.72525	1.6334	-3.32972	-3.72475	-5.84294	-1.80055	-3.66828	-2.28078	-4.85208	-3.68803	-2.7484	0.324154	1.65287				-2.92297	-4.1909	-3.63232	-2.23402	-3.13848	-2.58377	-1.85353	-2.40294	-2.89591	-3.58592	1.66947	-1.08422	-1.93537	-2.4604	-2.91525	-3.35708
-80		-1.24796	-0.92799	0.142268	-0.747604	-1.46587	-1.7419	-1.17562	-0.786702	-1.05014	-2.8246	-1.27095	-1.00503	-1.12936	-1.63092	-1.96681	-1.78888	-2.15444	0.824961	-2.24601	-1.84362	-3.02579	-1.18659	-1.98552	-1.27706	-2.64289	-2.45868	-1.48514	0.168602	0.859707				-1.60122	-2.03947	-2.0526	-0.97274	-1.43381	-1.10153	-0.751931	-0.0499649	-1.39321	-2.02752	0.625117	-0.652514	-0.870199	-1.7866	-1.40124	-1.85851
-70		0.176086	0.177338	-0.0288731	0.0220953	-0.0755921	0.172712	-0.428017	-0.0310404	0.0326686	-0.081557	0.0123244	-0.0493511	-0.00670128	-0.0798009	0.348073	-0.500862	0.270884	-0.0923117	0.0378274	0.841755	0.359461	0.283932	0.149058	0.162118	0.219702	-1.36224	0.0203725	0.0745821	0.380295				-0.013559	0.0483589	0.187211	0.0582045	-0.154324	0.417309	-0.403654	0.709438	-0.231963	-0.0674927	0.0437434	0.00900934	-0.0795369	0.318119	-0.0975332	-0.428476
-60		2.18746	0.927069	-0.142907	0.652141	1.52025	1.86112	1.63561	0.687047	0.868258	3.16967	1.21792	1.2117	1.13404	2.0979	2.84073	2.17107	2.52785	-1.01854	2.79351	2.14306	3.29012	1.90108	2.2843	1.18742	2.96295	0.36548	1.6337	0.206229	1.05157				1.67956	1.97451	1.41229	1.00147	1.67241	1.66637	1.5261	0.343452	1.61356	2.06046	-1.00769	0.48621	0.936018	1.66183	1.52581	1.27378
-50		3.28573	2.63791	-0.0840663	1.21522	3.12352	3.9612	4.11005	1.26813	1.97208	6.81115	2.45861	2.59828	3.17004	4.09661	7.61405	4.13283	7.02235	-1.76669	4.45536	5.89536	7.53443	4.01171	4.14611	3.28272	5.99415	3.02352	3.69117	0.441754	2.25251				3.52283	4.13417	3.94953	1.29205	2.98843	0.935971	2.70864	-2.54331	4.81186	5.3183	-1.34165	1.90024	3.88935	2.26992	3.60935	3.60375
-40		3.3216	5.5527	-0.264265	-46.2866	5.81164	8.46338	9.75307	1.28246	3.77925	11.5935	7.76335	3.78092	5.37624	5.87911	15.9207	-0.591865	12.2931	-2.91918	7.12075	10.6943	13.8789	7.94748	8.44221	7.52773	9.82653	7.14347	4.73425	2.21894	11.3144				7.24051	4.6356	4.67945	-113.515	5.82726	-257.781	5.01121	-205.621	11.8301	11.2297	-1.60308	3.05053	10.5928	0.99018	7.42764	6.17232
-30		-205.378	-97.2017	-0.525369	-44.338	7.46146	15.9889	-180.719	-129.863	6.38355	16.4084	19.7782	-198.574	-193.917	-252.209	28.0315	-331.464	-101.129	-97.5778	-168.11	14.3685	14.8798	11.4649	10.1988	-275.471	-178.054	-135.327	-94.0344	21.487	109.563				-89.5786	-107.607	-181.931	-101.975	11.3124	-230.653	6.22945	-176.678	-170.372	-197.216	-1.34977	-233.793	-187.975	-206.804	14.4594	-177.211
-20		-211.637	-86.1987	-80.4993	-42.0313	-95.7655	-95.0912	-165.155	-118.283	6.11282	18.7883	-78.56	-186.145	-175.698	-213.945	39.4561	-288.521	-89.3637	-99.2425	-175.034	-387.048	-239.511	-63.5822	-194.019	-253.086	-156.206	-123.299	-136.676	19.1312	97.5506				-83.6779	-97.3345	-159.621	-83.3106	-15.6031	-208.285	-29.9807	-138.106	-164.367	-172.766	-1.26516	-195.297	-164.592	-221.663	-170.815	-154.867
-10		-165.555	-84.206	-75.9944	-39.6526	-87.9507	-91.534	-155.718	-105.125	-52.7313	-93.3514	-63.867	-161.253	-160.271	-202.336	-62.869	-248.346	-85.5907	-95.885	-162.392	-286.114	-193.832	-56.5405	-174.226	-218.082	-127.982	-107.019	-129.17	12.6825	64.6684				-66.947	-86.0188	-137.489	-74.8767	-39.1611	-179.21	-59.7854	-110.711	-153.733	-148.16	-7.13774	-157.651	-139.945	-194.03	-142.594	-136.826
0		-101.512	-77.2285	-67.4138	-37.7256	-80.4235	-70.8866	-122.806	-96.7687	-57.4303	-56.382	-46.1929	-134.125	-137.905	-153.83	-42.911	-194.332	-73.7893	-94.9489	-132.425	-237.596	-154.192	-32.9102	-114.751	-115.405	-102.111	-54.5895	-99.6382	9.77763	49.8563				-50.1364	-80.4493	-126.226	-69.9545	-36.6524	-137.728	-69.5689	-78.9516	-125.211	-156.358	-26.8388	-104.088	-122.035	-345.588	-119.954	-122.214
10		-62.1412	-72.705	-62.1638	-36.1553	-82.4169	-56.1574	-110.939	-75.0287	-56.6616	-50.0393	-44.4492	-115.436	-130.505	-147.105	-19.8205	-119.664	-59.0074	-95.0514	-109.494	-151.478	-103.191	-12.5611	-64.1197	-191.725	-67.4658	-86.4192	-83.9193	8.28763	42.2588				-39.7913	-70.0857	-104.104	-54.8153	-34.9328	-98.0663	-59.687	-45.9609	-125.104	-134.268	-39.6135	-80.4558	-103.66	-282.544	-103.572	-94.7095
[truncated: 11 more columns]

## Sheet: IA density
Control																																Lupus
Mouse MODELS		CONTROL	CONTROL	CONTROL	CONTROL	CONTROL	CONTROL	CONTROL	CONTROL	CONTROL	CONTROL	CONTROL	CONTROL	CONTROL	CONTROL	CONTROL	CONTROL	CONTROL	CONTROL	CONTROL	CONTROL	CONTROL	CONTROL	CONTROL	CONTROL	CONTROL	CONTROL					LUPUS	LUPUS	LUPUS	LUPUS	LUPUS	LUPUS	LUPUS	LUPUS	LUPUS	LUPUS	LUPUS	LUPUS	LUPUS	LUPUS	LUPUS	LUPUS	LUPUS	LUPUS
Mouse labels		12052019	12052019	12052019	12102019	12102019	12102019	2102020	2102020	2102020	2112020	2122020	2072020	110520	4232021	4232021	4282021	4282021	4292021	4292021	4292021	6032021	110520	8032021	10112021	10112021	110520					12062019	12062019	12062019	12062019	12162019	12162019	12162019	12162019	12162019	12162019	12162019	12182019	12182019	12182019	1292020	60821	60821	60921
Cell labels		12052019_2	12052019_3	12052019_4	12102019_2	12102019_4	12102019_5	02102020_2	02102020_3	02102020_6	02112020_1	02122020_4	02072020_6	110520_2	04232021_1	04232021_5	04282021_6	04282021_10	04292021_1	04292021_4	04292021_9	06032021_2	110520_4	08032021_3	10112021_3	10112021_10	110520_1	Average	SEM	SD		12062019_4	12062019_5	12062019_6	12062019_8	12162019_2	12162019_3	12162019_4	12162019_6	12162019_10	12162019_11	12162019_12	12182019_2	12182019_4	12182019_7	01292020_1	060821_3	060821_11	060921_1
membrane potential (mV)
Cm		10.81	35.93	30.52	42.49	41.18	26.18	21.08	23.35	24.38	16.93	26	24.1	40.52	26.53	16.21	17.49	28.95	45.03	12.08	16.69	19.61	14.86	11.82	22.44	34.74	18.37					27.94	29.18	15.6	34.32	25.76	17.03	23.62	15.8	19.98	24.2	21.75	27.01	24.28	8.34	26.62	12.22	13.17	8.12
Normalized IA
-90		-1.73773	-2.1793	-1.17486	-1.22804	-2.17451	-2.25942	-1.82981	-0.469838	-2.17966	-7.09337	-1.42783	-1.57221	-2.05658	-2.64124	-4.15618	-1.82871	-3.26142	-1.99916	-3.22866	-1.6037	-3.19735	-1.30766	-2.22244	-1.79119	-3.8155	-2.65804	-2.34979	0.251872	1.2843		-2.09286	-2.78948	-3.35845	-1.38038	-2.52244	-2.22537	-2.6029	-1.12815	-2.59042	-3.51025	-1.27705	-0.225529	-1.3572	-1.80175	-1.86055	-2.50798	-2.68544	-2.30406
-80		-1.02211	-1.01293	-0.937646	-0.733239	-1.08051	-0.972552	-1.03085	-0.52531	-1.05014	-3.25722	-0.613653	-0.878405	-0.97873	-1.51589	-2.11742	-1.40501	-1.71169	-1.14042	-1.13444	-1.18537	-1.84306	-0.241904	-1.57242	-0.733072	-2.48477	-1.76095	-1.26691	0.126761	0.646356		-1.12063	-1.49564	-1.38747	-0.617057	-1.03102	-1.24489	-0.751931	-0.359004	-1.42376	-2.00229	-0.665742	-0.35875	-0.568543	-2.00615	-0.850964	-1.65872	-2.04967	-2.31535
-70		-0.219147	-0.111446	0.151113	-0.179009	0.0726235	-0.130366	0.0352484	-0.266294	-0.0674711	-0.117608	0.575726	0.00130044	-0.0970791	-0.148819	-0.254372	-0.15189	-0.108609	-0.0923117	-0.265327	-0.218772	0.172714	0.0374915	0.0974203	-0.00107726	-0.0789729	-0.631284	-0.0767776	0.0413194	0.210688		0.139357	-0.181726	-0.43879	-0.101853	-0.0121616	-0.0844484	-0.507015	0.477659	0.0124224	-0.0674927	0.26824	0.325371	-0.154951	-0.120983	-0.120462	0.170888	0.31944	0.944041
-60		1.05823	1.26681	0.697027	0.738328	1.87597	1.04514	1.98306	0.190401	1.49413	5.51302	0.631039	1.0091	2.06794	1.29269	2.31359	1.68251	2.65435	1.77365	1.37879	1.88707	2.72988	0.956391	1.76793	0.997024	3.71843	0.232578	1.65212	0.220361	1.12362		1.33004	1.15876	1.17754	0.628003	1.12745	1.23629	1.55194	0.652491	1.73575	2.86754	0.563785	0.621793	1.28795	2.02775	0.906742	1.67336	2.08192	5.84381
-50		2.72111	6.08632	2.8957	2.034	7.68856	3.75137	9.58237	2.94104	5.55207	13.8772	2.64641	5.25749	7.62868	4.71777	8.2918	3.71407	7.57051	6.12193	3.64695	7.1753	9.4019	5.77787	3.88792	3.58192	9.38499	5.51543	5.82503	0.550906	2.80908		4.85538	3.08833	3.44091	0.456198	3.43861	1.00765	4.38826	-0.380042	8.2638	10.5139	1.57681	2.194	5.19653	9.80784	3.76985	3.60375	5.42359	17.2155
-40		3.49099	14.6239	6.97516	19.0436	17.7282	18.2784	20.3792	9.22879	11.7654	25.6175	14.1955	15.5321	18.7522	10.1352	17.6151	2.79316	13.9376	12.465	6.81759	16.3626	20.0727	11.3976	8.2873	8.6429	16.1338	15.9814	13.702	1.08875	5.55153		12.396	1.39349	5.5402	36.5649	15.4943	85.5638	21.3424	25.4246	20.4752	22.5793	8.13448	3.3217	13.0563	25.1408	10.0185	6.22226	6.94664	31.8156
-30		101.435	53.4582	12.3336	24.6552	29.4863	45.7138	82.7629	56.5362	19.1263	38.6522	35.483	78.2118	60.1952	73.6032	30.5919	111.416	79.2991	40.5002	46.3213	23.511	25.68	12.3685	10.9217	72.6248	136.539	63.1948	52.4854	6.37122	32.487		49.7711	35.9026	77.5855	47.2162	39.0578	104.055	51.8895	47.0663	82.7501	85.6895	20.9877	59.8578	76.1758	100.494	17.119	80.8647	2.01875	53.1822
-20		144.015	63.0003	45.5307	30.2657	73.4522	115.501	97.7766	68.012	27.5427	53.0011	92.4088	95.5788	75.4621	97.2118	40.6986	139.633	102.85	49.8417	86.2858	86.5322	138.87	31.3386	125.46	94.8473	162.445	76.485	85.1556	7.32322	37.3412		62.0508	47.9534	96.0622	58.7314	78.6981	118.143	108.55	75.4006	97.7668	102.195	35.1595	78.7621	90.4082	121.349	89.5585	97.5646	32.9194	75.6403
-10		163.674	75.2873	52.9955	35.6896	83.49	141.16	113.092	81.379	54.8939	90.7635	109.426	110.721	93.2838	125.363	82.5836	170.036	131.437	57.1299	128.182	101.856	164.909	50.0862	152.121	115.191	181.217	90.7387	106.027	7.91578	40.3627		69.2133	58.2231	113.459	68.7124	109.636	128.905	145.31	113.922	112.433	119.411	58.8644	92.2971	108.745	137.492	107.462	117.305	97.4368	113.657
0		160.696	86.5284	59.4762	40.6618	92.47	163.882	121.566	92.2964	64.4651	86.3098	127.663	123.287	110.303	152.335	101.337	201.995	151.377	70.4817	156.38	104.991	196.954	84.1492	179.529	137.903	203.451	103.83	122.089	8.93191	45.544		77.7449	69.6495	130.865	78.543	132.237	140.926	173.641	157.618	125.192	136.232	76.2055	104.485	123.613	227.001	127.351	139.408	150.625	175.276
10		177.765	96.3349	65.7062	46.9869	113.983	185.792	133.954	101.437	79.5284	91.1022	144.995	138.886	128.05	178.293	118.591	234.717	172.483	79.0811	185.627	115.336	226.293	118.381	211.261	159.223	227.994	117.651	140.364	10.226	52.1425		87.3906	80.6407	146.296	89.1474	153.054	150.805	197.917	217.92	146.56	153.152	94.8603	120.682	140.43	247.89	146.415	160.919	211.296	240.099
[truncated: 9 more columns]

## Sheet: IK density
	Control																															Lupus
Mouse MODELS		CONTROL	CONTROL	CONTROL	CONTROL	CONTROL	CONTROL	CONTROL	CONTROL	CONTROL	CONTROL	CONTROL	CONTROL	CONTROL	CONTROL	CONTROL	CONTROL	CONTROL	CONTROL	CONTROL	CONTROL	CONTROL	CONTROL	CONTROL	CONTROL	CONTROL	CONTROL					LUPUS	LUPUS	LUPUS	LUPUS	LUPUS	LUPUS	LUPUS	LUPUS	LUPUS	LUPUS	LUPUS	LUPUS	LUPUS	LUPUS	LUPUS	LUPUS	LUPUS	LUPUS
Mouse labels		12052019	12052019	12052019	12102019	12102019	12102019	2102020	2102020	2102020	2112020	2122020	2072020	110520	4232021	4232021	4282021	4282021	4292021	4292021	4292021	6032021	110520	8032021	10112021	10112021	110520					12062019	12062019	12062019	12062019	12162019	12162019	12162019	12162019	12162019	12162019	12162019	12182019	12182019	12182019	1292020	60821	60821	60921
Cell labels		12052019_2	12052019_3	12052019_4	12102019_2	12102019_4	12102019_5	02102020_2	02102020_3	02102020_6	02112020_1	02122020_4	02072020_6	110520_2	04232021_1	04232021_5	04282021_6	04282021_10	04292021_1	04292021_4	04292021_9	06032021_2	110520_4	08032021_3	10112021_3	10112021_10	110520_1	Average	SEM	SD		12062019_4	12062019_5	12062019_6	12062019_8	12162019_2	12162019_3	12162019_4	12162019_6	12162019_10	12162019_11	12162019_12	12182019_2	12182019_4	12182019_7	01292020_1	060821_3	060821_11	060921_1
membrane potential (mV)
Cm		10.81	35.93	30.52	42.49	41.18	26.18	21.08	23.35	24.38	16.93	26	24.1	40.52	26.53	16.21	17.49	28.95	45.03	12.08	16.69	19.61	14.86	11.82	22.44	34.74	18.37					27.94	29.18	15.6	34.32	25.76	17.03	23.62	15.8	19.98	24.2	21.75	27.01	24.28	8.34	26.62	12.22	13.17	8.12
Normalized IK
-90		-0.721419	-2.16232	-2.31477	-0.912015	-1.96701	-2.18948	-1.30864	-0.626674	-1.37854	-5.72341	-1.00528	-1.39493	-1.75532	-2.5032	-2.08527	-0.746894	-3.13492	-2.77176	-1.46026	-1.67683	-1.859	-1.51303	-2.32572	-1.73679	-3.93848	-2.05998	-1.972	0.212291	1.08248		-1.50304	-3.08231	-2.26295	-1.64714	-2.00118	-1.18601	-2.52538	-0.432817	-2.10165	-2.52663	-2.51179	-0.971238	-0.980128	-2.4604	-1.28734	-1.40915	-2.50006	-2.30406
-80		-0.796266	-0.792092	-0.717663	-0.532135	-1.12498	-1.06581	-0.857124	-0.0548033	-0.749725	-3.40142	-0.566703	-0.650473	-1.17455	-1.07877	-1.8162	-0.881555	-1.29004	-1.5606	-0.629181	-1.69734	-1.59407	-1.0223	-1.2626	-0.379481	-2.67803	-1.79417	-1.16031	0.140227	0.715018		-0.661881	-0.993633	-0.800592	-0.617057	-0.841467	-0.52809	-0.596888	-0.0499649	-0.934993	-1.57354	-1.25505	-0.562125	-0.166334	-1.7866	-0.254828	-0.609832	-1.16913	-1.78919
-70		0.345471	0.228299	0.271103	0.00773075	0.0578019	0.196026	0.295835	-0.0310404	-0.092506	0.0626489	0.0827496	-0.353261	0.0987395	0.173266	0.686948	-0.675348	0.0178886	-0.0787574	-0.366379	0.256637	0.110465	0.283932	-0.780412	0.026122	-0.324941	-1.09644	-0.0229777	0.0753491	0.384206		0.0301312	0.0901925	-0.164914	-0.101853	0.177389	0.16643	-0.248611	-0.101789	0.317904	0.134276	-0.349127	0.16719	0.272396	-0.0477997	-0.349745	-0.278635	0.0877201	-0.484121
-60		1.22761	1.72547	0.937008	1.06871	2.48365	0.252477	2.33051	0.660907	2.42042	6.77482	0.443238	1.51561	2.3692	1.54576	2.99134	1.8221	2.40135	2.42426	1.37879	1.74079	2.04514	2.22967	1.76793	0.725031	3.20892	1.06321	1.90592	0.246475	1.25678		1.13343	1.32609	1.80354	0.894765	0.132312	0.627016	1.3969	0.382082	2.80493	3.4224	0.198978	0.870363	1.28795	2.02775	1.41117	1.62341	2.96246	5.09215
-50		4.01973	5.79754	3.01569	3.02516	8.54821	1.60652	7.295	3.62066	6.62858	15.1751	2.03606	6.3465	7.59855	4.90182	7.5764	4.5516	5.39896	5.93217	4.05116	5.52966	7.72118	6.22967	4.5592	3.44592	6.85504	6.84444	5.70425	0.524443	2.67415		3.91604	3.75767	4.69291	3.33723	1.47203	2.36956	2.24351	0.585705	7.89722	9.55545	1.91355	2.73633	5.67415	9.9542	4.89334	3.75359	5.51628	16.4638
-40		6.03177	10.9377	4.99532	6.7331	16.1126	5.19947	14.1251	8.2355	11.5401	24.2115	4.10124	13.1008	15.122	10.0432	14.6029	12.1107	13.6003	10.337	7.92916	12.9251	15.5597	19.9409	10.2495	8.8333	18.207	14.7521	11.9053	0.94961	4.84208		7.67742	7.56394	9.33533	7.79012	5.59032	4.85265	4.39104	2.74889	16.565	17.8629	4.65477	4.40636	10.6431	18.4811	10.821	9.06924	16.6326	32.1163
-30		8.78131	15.7635	6.81405	11.0089	23.3946	8.94819	20.28	13.694	16.9233	32.8479	6.77299	20.0638	24.752	22.0006	26.676	44.5526	27.6459	16.8343	18.1279	25.5589	27.7965	44.9398	20.8361	21.327	40.4005	26.2813	22.0393	2.04981	10.452		13.7923	13.3752	17.9588	14.0664	9.22733	8.29116	7.00466	20.6435	27.6718	28.3114	8.05105	18.2789	18.0064	24.8952	18.9992	18.6308	47.575	56.0385
-20		21.2108	21.3306	11.3734	15.5707	32.7522	14.7628	33.0644	23.5752	21.3341	44.7093	10.1053	30.5676	34.7469	40.3409	41.0375	81.6337	49.7417	22.8143	33.2337	50.4377	56.9811	74.6711	39.2257	37.1576	70.488	34.488	36.4367	3.70332	18.8833		19.7151	21.7655	30.2538	23.0207	11.2182	16.394	9.3485	48.2438	38.0756	40.1758	12.9343	40.6405	32.44	45.0919	33.2924	31.6847	101.045	81.8791
-10		44.4828	29.8295	20.678	20.2908	40.9226	29.091	48.7558	37.8834	27.9313	48.1146	20.8779	50.0148	47.4773	59.7496	61.2346	130.497	77.3173	28.8285	54.2119	72.8192	96.5906	96.5403	67.4363	58.3717	101.945	46.9808	54.572	5.47742	27.9295		27.1833	30.3203	41.8209	32.326	22.7744	39.4487	23.6017	79.1165	49.8706	59.0062	19.5213	70.2422	54.7992	60.6489	53.3967	43.1333	160.975	122.978
0		67.7599	42.9221	27.1188	25.4067	50.3027	49.2721	66.5243	52.0682	36.5511	54.9089	38.106	71.2929	71.7718	87.0434	91.3211	182.034	102.675	40.3505	89.08	95.5923	138.254	107.602	98.4072	81.41	135.898	60.0716	75.5286	7.3384	37.4187		35.7805	40.9726	58.797	43.6683	37.9356	60.394	45.9379	107.978	64.6757	76.6092	33.8596	100.575	75.6248	157.257	75.8997	67.6837	221.531	164.076
10		89.2892	57.5021	36.1485	30.324	67.0287	71.6716	85.5429	64.6595	44.5796	63.1623	53.3479	92.7926	78.2371	116.177	112.416	232.064	129.074	57.7737	125.552	115.153	183.435	119.736	144.081	108.116	168.821	74.5247	96.9696	9.38122	47.835		49.5331	51.5663	76.3798	53.1345	58.8708	75.5058	74.1408	140.312	85.8306	97.4637	52.0936	129.382	98.9778	215.909	98.8848	91.6924	279.283	204.169
[truncated: 9 more columns]
