# Supplementary material for: Deficient AMPK activity contributes to hyperexcitability in peripheral nociceptive sensory neurons and thermal hyperalgesia in lupus mice
Source: PLoS One. 2023 Jul 13;18(7):e0288356. doi: 10.1371/journal.pone.0288356 (PMC10343046; doi:10.1371/journal.pone.0288356)
Supplement: S1 Fig — (XLSX) [file pone.0288356.s002.xlsx]

## Sheet: time course
control		8 W												10 W											12W							14W											16W
									average										average										average										average										average
CTL_0309_1		8.31	13.18	8.49	9.28	8.94	11.75		9.99167			8.66	11.19	11.2	8.64	8.81	17.61		11.0183			12.58	7.59	9	13.11	14.8	11.98		11.51			13.16	12.95	15.27	10.71	16.35	7.98		12.7367			7.23	11.72	14.52	10.32	15.76	10.09		11.6067
CTL_0309_2		13.86	6.46	9.36	12.72	11.52	9.02		10.49			9.38	12.79	11.57	11.18	13.68	17.92		12.7533			10.6	9.27	8.74	9.89	7.05	14.24		9.965			15.53	15.32	11.26	6.63	16.16	8.12		12.17			13.91	11.93	6.91	11.22	11.8	10.82		11.0983
CTL_0309_3		7.22	6.27	7.31	8.44	11.88	10.1		8.53667			8.8	9.15	13.9	7.84	12.59	9.81		10.3483			6.2	7.2	11.45	6.91	16.09	11.51		9.89333			8.88	10.15	13	19.68	12.73	10.79		12.5383			8.68	8.9	9.59	10.26	9.22	9.89		9.42333
CTL_101		13.83	15.33	13.22	13.29	14.32	18.29		14.7133			11.92	12.22	14.03	11.22	14.36	16.96		13.4517			10.23	13.45	12.78	14.67	16.03	13.44		13.4333			13.26	8.99	13.25	16.02	14.23	14.25		13.3333			12.3	16.23	14.23	13.26	8.66	14.56		13.388
CTL_102		15.33	13.45	12.73	12.39	16.43	14.34		14.1117			14.89	13.57	12.89	14.19	12.24	10.24		13.0033			11.23	12.21	11.28	11.27	14.03	13.84		12.31			11.02	10.28	12.13	15.08	13.14	15.26		12.8183			11.25	13.58	13.55	12.56	13.25	11.25		12.838
CTL_103		8.99	13.44	15.86	9.32	7.46	14.67		11.6233			10.55	13.34	11.36	13.33	8.66	8.97		11.035			11.38	11.25	14.23	15.32	14.46	13.33		13.3283			13.26	14.25	11.25	13.28	14.46	13.27		13.295			13.25	14.23	8.99	13.45	10.22	14.21		12.22
CTL_104		11.33	13.23	11.25	10.28	13.46	14.65		12.3667			10.41	11.67	12.36	11.36	14.32	12.25		12.0617			13.23	8.99	10.97	6.89	8.96	10.94		9.99667			11.9	12.58	16.3	9.85	13.26	12.46		12.725			14.78	13.25	11.56	9.56	15.26	13.25		12.576
CTL_105		11.92	9.2	18.98	15.45	13.43	14.39		13.895			10.25	11.37	11.32	12.36	13.34	14.78		12.2367			11.24	12.33	15.35	12.26	13.34	11.24		12.6267			9.52	12.39	15.24	8.26	14.32	15.24		12.495			15.26	12.24	12.25	14.35	15.76	9.22		12.764
CTL_106		11.03	10.33	18.39	15.46	13.36	13.94		13.7517			14.24	10.47	8.93	6.84	9.1	8.55		9.68833			11.45	14.36	14.48	9.01	12.68	13.23		12.535			14.23	13.58	12.33	16.25	13.25	12.34		13.6633			12.46	12.54	8.95	11.24	12.56	13.47		11.752
MEAN									12.1644										11.733										11.7331										12.8639										11.9629
SD									2.1454										1.278										1.44852										0.47519										1.18579
Lupus
lupus_607_1		7.63	5.92	11.72	10.97	5.8	9.92		8.66			9.02	8.31	9.67	8.32	12.43	9.64		9.565			8.77	7.32	15.07	14.08	10.66	10.16		11.01			3.89	14.37	5.23	7.1	7.8	6.15		7.42333			19.54	7.22	6.12	11.31	5.25	9.45		9.815
lupus_607_2		6.09	10.17	10.04	11.22	8.46	13.03		9.835			9.63	8.67	10.5	11.43	7.9	15.63		10.6267			8.72	12.54	9.76	12.89	15.14	13.65		12.1167			8.52	5.24	8.11	11.87	16.8	15.92		11.0767			7.75	13.68	8.44	7.04	8.88	5.41		8.53333
lupus_607_3		9.96	14.96	11.44	9.22	16.5	8.85		11.8217			17.32	10.46	13.73	6.38	8.08	11.45		11.2367			7.09	12.75	10.25	11.02	9.98	14.69		10.9633			7.85	6.87	9.18	6.55	14.27	7.11		8.63833			10.34	3.85	3.54	6.66	4.99	11.58		6.82667
lupus_607_4		9.14	15.3	15.07	10.71	11.26	19.09		13.4283			11.85	6.66	11.58	16.53	6.93	6.46		10.0017			6.11	10.2	14.13	8.34	9.02	19.84		11.2733			5.56	5.83	6.62	6.94	7.01	8.35		6.71833			8.77	7.65	3.51	11.41	8.56	6.08		7.66333
lupus_607_5		17.74	8.68	9.74	6.13	9.07	6.73		9.68167			6.81	11.65	9.51	5.12	13.56	19.05		10.95			9.59	10.29	14.71	9.95	14.97	8.97		11.4133			9.11	4.71	9.17	11.89	11.27	8.39		9.09			7.92	13.43	4.15	9.74	6.45	6.84		8.08833
lupus_101A		14.03	13.45	12.33	14.05	11.89	12.5		13.0417			11.21	12.36	10.22	13.12	13.98	11.51		12.0667			8.34	7.93	7.5	7.66	6.55	8.79		7.795			7.98	8.05	7.06	6.88	9.11	6.89		7.66167			8.99	9.5	6.88	8.22	6.59	8.21		8.065
lupus_102A		14.34	12.32	16.38	13.48	15.02	11.29		13.805			9.56	10.39	8.65	9.11	14.55	10.24		10.4167			10.89	8.33	10.22	9.23	8.28	12.01		9.82667			8.26	7.06	6.08	8.22	7.99	8.23		7.64			6.23	8.89	8.67	5.69	8.33	9.25		7.84333
lupus_103A		12.43	11.89	12.49	13.02	14.03	13.09		12.825			10.12	9.59	10.39	9.15	10.4	8.6		9.70833			8.98	8.26	9.26	7.99	11.23	8.23		8.99167			8.22	8.99	6.67	11.8	9.22	8.01		8.81833			8.12	6.89	9.25	8.45	10.21	11.15		9.01167
lupus_104A		11.03	15.21	10.32	14.89	15.88	16.01		13.89			10.33	9.08	18.99	10.86	12.36	8.62		11.7067			8.02	10.25	11.23	9.56	8.59	10.33		9.66333			7.92	8.12	5.69	8.23	9.28	8.56		7.96667			7.99	7.25	6.25	8.92	8.12	8.25		7.79667
lupus_105A		11.01	13.2	13.48	12.49	12.03	9.89		12.0167			9.56	8.25	10.38	14.03	10.33	14.5		11.175			10.25	11.25	9.25	13.33	9.15	10.2		10.5717			8.23	6.99	8.02	7.22	8.92	8.2		7.93			7.85	8.67	9.21	8.12	10.19	8.99		8.83833
lupus_106A		13.55	12.36	16.23	13.58	14.35	16.26		14.3883			12.36	15.26	13.26	11.06	15.23	13.33		13.4167			8.23	7.69	9.22	8.26	9.24	7.56		8.36667			8.26	7.06	9.22	9.23	6.87	10.28		8.48667			8.99	7.06	8.11	9.16	8.46	8.48		8.37667
lupus_107A		12.66	12.5	16.22	11.26	15.23	14.23		13.6833			12.33	14.23	11.25	13.25	15.22	14.23		13.4183			8.23	9.56	7.66	10.24	9.56	9.01		9.04333			6.5	10.45	9.8	8.84	9.81	9.12		9.08667			7.58	8.46	9.26	7.56	8.45	9.55		8.47667
MEAN									12.2564										11.1907										10.0862										8.37806										8.27792
SD									1.89819										1.28567										1.34468										1.11433										0.757697
ONE way ANOVA Lupus 8 week VS 10, 12, 14, and 16 weeks													TWO way ANOVA control VS Lupus over different time poinst
Number of families	1												Compare each cell mean with the other cell mean in that row
Number of comparisons per family	4
Alpha	0.05												Number of families	1
													Number of comparisons per family	5
Bonferroni's multiple comparisons test	Mean Diff.	95.00% CI of diff.	Below threshold?	Summary	Adjusted P Value	A-?							Alpha	0.05
8 vs. 10	1.066	-0.3588 to 2.490	No	ns	0.1901	C	10
8 vs. 12	2.17	-0.4034 to 4.744	No	ns	0.1152	E	12						Bonferroni's multiple comparisons test	Predicted (LS) mean diff.	95.00% CI of diff.	Below threshold?	Summary	Adjusted P Value
8 vs. 14	3.878	1.726 to 6.031	Yes	***	0.0009	G	14
8 vs. 16	3.978	1.983 to 5.974	Yes	***	0.0004	I	16						Control - Lupus
													8 weeks	-0.09194	-1.676 to 1.492	No	ns	>0.9999
Test details	Mean 1	Mean 2	Mean Diff.	SE of diff.	n1	n2	t	DF					10 weeks	0.5423	-1.042 to 2.126	No	ns	>0.9999
8 vs. 10	12.26	11.19	1.066	0.4779	12	12	2.23	11					12 weeks	1.647	0.06293 to 3.231	Yes	*	0.0374
8 vs. 12	12.26	10.09	2.17	0.8633	12	12	2.514	11					14 weeks	4.486	2.902 to 6.070	Yes	****	<0.0001
8 vs. 14	12.26	8.378	3.878	0.7221	12	12	5.371	11					16 weeks	3.685	2.101 to 5.269	Yes	****	<0.0001
8 vs. 16	12.26	8.278	3.978	0.6694	12	12	5.944	11
													Test details	Predicted (LS) mean 1	Predicted (LS) mean 2	Predicted (LS) mean diff.	SE of diff.	N1	N2	t	DF
													Control - Lupus
													8 weeks	12.16	12.26	-0.09194	0.6026	9	12	0.1526	95
													10 weeks	11.73	11.19	0.5423	0.6026	9	12	0.8999	95
													12 weeks	11.73	10.09	1.647	0.6026	9	12	2.733	95
													14 weeks	12.86	8.378	4.486	0.6026	9	12	7.444	95
													16 weeks	11.96	8.278	3.685	0.6026	9	12	6.115	95
