# Supplementary material for: Deficient AMPK activity contributes to hyperexcitability in peripheral nociceptive sensory neurons and thermal hyperalgesia in lupus mice
Source: PLoS One. 2023 Jul 13;18(7):e0288356. doi: 10.1371/journal.pone.0288356 (PMC10343046; doi:10.1371/journal.pone.0288356)
Supplement: S2 Fig — (XLSX) [file pone.0288356.s003.xlsx]

## Sheet: Fig 2
Mouse labels		12052019	12052019	12052019	12102019	12102019	12102019	2102020	2102020	2102020	2112020	2122020	2172020	110520	4232021	4232021	04282021_6	04282021_6	4292021	4292021	4292021	6032021	110520	8032021	10112021	10112021	110520
Control		Control	Control	Control	Control	Control	Control	Control	Control	Control	Control	Control	Control	Control	Control	Control	Control	Control	Control	Control	Control	Control	Control	Control	Control	Control	Control	Control	Control	Control
Cell labels		12052019_2	12052019_3	12052019_4	12102019_2	12102019_4	12102019_5	02102020_2	02102020_3	02102020_6	02112020_1	02122020_4	02172020_6	110520_2	04232021_1	04232021_5	04282021_6	04282021_10	04292021_1	04292021_4	04292021_9	06032021_2	110520_4	08032021_3	10112021_3	10112021_10	110520_1	Average	SD	SEM
																												15 control mice
Cm (pF)		10.81	35.93	30.52	42.49	41.18	26.18	21.08	23.35	24.38	16.93	26	24.1	40.52	26.53	16.21	17.49	28.95	45.03	12.08	16.69	19.61	14.86	11.82	22.44	34.74	18.37	24.9342	9.97255	1.95578
Ri (mΩ)		909	283	481	467	228	714	547	2041	529	186	1818	820	212.8	400	480.8	961.5	341.3	156	714.3	512.8	454.6	862.1	862.1	746.3	130	781.3	639.958	455.13	89.2584
Rm (mΩ)		1054.54	294.18	442.44	478.83	248.8	612.94	593.54	2158.11	509.81	180.97	1592.56	801.88	212.2	385.96	518.07	989.54	284.73	163.84	781.47	564.08	544.22	973.79	944.54	707.92	127.67	894.63	656.202	459.566	90.1283
RMP		-83.99	-72.64	-73.73	-62.26	-80.87	-70.8	-76.72	-77.55	-77.18	-63.57	-70.74	-75.75	-70.1	-68.39	-73	-86.25	-72.36	-65.65	-57.38	-79.56	-71.02	-66.35	-63.54	-60.12	-73.79	-71.72	-71.7319	7.12133	1.39661
Rheobase (pA)		380	1000	520	380	1900	580	340	520	740	560	380	560	1560	960	1560	500	1580	760	120	1540	520	260	280	380	1820	600	780.769	532.661	104.463
APtr (mV)		-32.5	-28.1	-25.48	-30.49	-32.73	-28.08	-35.62	-31.44	-33.39	-23.01	-29.3	-32.44	-26.99	-32.33	-17.44	-34.03	-21.32	-24.66	-22.59	-25.76	-31.44	-23.26	-18.37	-26.13	-26.66	-31.17	-27.8742	4.89947	0.960864
APdur (ms)		1.5	1.7	1.7	2.6	1.7	1.9	1.8	1.8	2.7	4.3	1.8	1.4	2	1.2	2.4	1.4	1.2	1.1	1.6	2.4	1.2	3.4	1.8	1.9	1.2	2.5	1.93077	0.734721	0.144091
APamp (mV)		99.15	114.75	104.64	75.35	115.99	111.54	109.89	108.97	118.29	92.78	111.21	117.4	116.56	101.56	35.16	119.56	74.86	107.75	89.8	117.75	100.38	83.13	84.87	110.88	76.1	69.75	98.7719	20.2814	3.97751
APfreq (Hz)		1	1	1	2	1	2	1	2	2	3	3	1	2	1	1	1	1	4	1	1	1	1	1	1	1	1	0.307692307692308 (% of multiple APs cells)
Lupus		Lupus	Lupus	Lupus	Lupus	Lupus	Lupus	Lupus	Lupus	Lupus	Lupus	Lupus	Lupus	Lupus	Lupus	Lupus	Lupus	Lupus	Lupus	Lupus	Lupus	Lupus	Lupus	Lupus	Lupus			Lupus	Lupus	Lupus
Mouse labels		12062019	12062019	12062019	12062019	12162019	12162019	12162019	12162019	12162019	12162019	12162019	12182019	12182019	12182019	1292020	60821	60821	60921	60921	72821	82021	82021	12920	20620			Average	SD	SEM
Cell labels		12062019_4	12062019_5	12062019_6	12062019_8	12162019_2	12162019_3	12162019_4	12162019_6	12162019_10	12162019_11	12162019_12	12182019_2	12182019_4	12182019_7	01292020_1	060821_3	060821_11	060921_1	060921_2	072821_2	082021_2	082021_3	012920_3	020620_3			11 Lupus mice
Cm (pF)		27.94	29.18	15.6	34.32	25.76	17.03	23.62	15.8	19.98	24.2	21.75	27.01	24.28	8.34	26.62	12.22	13.17	8.12	15.82	16.21	14.71	18.33	17.12	21.33			19.9358	6.70272	1.36819
Ri (mΩ)		467	269	685	714	513	781	1020	2041	547	260	820	1020	762	962	629	862.1	781.3	606.1	431	714.3	1176.5	862.1	244.5	309.6			728.229	378.922	77.3471
Rm (mΩ)		462.04	280.4	604.45	668.72	529.04	931.46	1670.97	3563.97	473.89	278.47	749.02	1284.78	772.89	1052.28	624.84	984.57	749.27	705.9	484.34	691.98	1205.55	962.52	282.5	313.03			846.953	673.706	137.52
RMP (mV)		-58.41	-66.23	-75.26	-65.8	-56.03	-69.8	-61.34	-77.95	-64.58	-65.86	-65.77	-70.38	-74.25	-63.45	-70.01	-61.95	-68.82	-73.89	-61.16	-72.94	-64.18	-67.14	-72.6	-50.69			-66.6038	6.47988	1.3227
Rheobase (pA)		320	460	220	260	160	120	140	40	300	380	220	240	640	120	440	100	200	640	240	220	120	340	640	100			277.5	176.469	36.0216
APtr (mV)		-26.95	-31.28	-35.57	-39.87	-27.74	-41.63	-27.38	-46.12	-32.55	-35.29	-26.1	-23.88	-26.28	-38.42	-27.6	-29.94	-26.22	-30.82	-26.13	-34.12	-33.08	-22.98	-33.79	-31.5			-31.4683	5.87798	1.19984
APdur (ms)		4	1.6	1.4	1.4	2.1	1.4	1.8	1.7	3.1	2.8	2.1	1.5	1.5	3.9	1.4	1.8	2	1.5	1.8	2	1.9	1.7	2.6	3.6			2.10833	0.801584	0.163623
APamp (mV)		77.82	93.24	105.5	92.29	98.27	93.38	88.45	68.15	110.78	111.3	102.17	105.41	113.77	108.67	106.51	88.37	89.3	84.85	94.45	99.11	92.58	105.87	114.59	94.12			97.4562	11.6087	2.36962
APfreq (Hz)		7	1	1	1	6	1	7	5	7	4	5	1	1	8	1	1	1	1	1	1	1	1	2	3			0.416666666666667 (%of multiple AP cells)
