# Supplementary material for: Deficient AMPK activity contributes to hyperexcitability in peripheral nociceptive sensory neurons and thermal hyperalgesia in lupus mice
Source: PLoS One. 2023 Jul 13;18(7):e0288356. doi: 10.1371/journal.pone.0288356 (PMC10343046; doi:10.1371/journal.pone.0288356)
Supplement: S3 Fig — (XLSX) [file pone.0288356.s004.xlsx]

## Sheet: Inward
	Control																																	Lupus
IV_PLOT
Mouse MODELS		CONTROL	CONTROL	CONTROL	CONTROL	CONTROL	CONTROL	CONTROL	CONTROL	CONTROL	CONTROL	CONTROL	CONTROL	CONTROL	CONTROL	CONTROL	CONTROL	CONTROL	CONTROL	CONTROL	CONTROL	CONTROL	CONTROL	CONTROL	CONTROL	CONTROL	CONTROL							LUPUS	LUPUS	LUPUS	LUPUS	LUPUS	LUPUS	LUPUS	LUPUS	LUPUS	LUPUS	LUPUS	LUPUS	LUPUS	LUPUS	LUPUS	LUPUS
Mouse labels		12052019	12052019	12052019	12102019	12102019	12102019	2102020	2102020	2102020	2112020	2122020	2072020	110520	4232021	4232021	4282021	4282021	4292021	4292021	4292021	6032021	110520	8032021	10112021	10112021	110520							12062019	12062019	12062019	12062019	12162019	12162019	12162019	12162019	12162019	12162019	12162019	12182019	12182019	12182019	1292020	60821
Cell labels		12052019_2	12052019_3	12052019_4	12102019_2	12102019_4	12102019_5	02102020_2	02102020_3	02102020_6	02112020_1	02122020_4	02072020_6	110520_2	04232021_1	04232021_5	04282021_6	04282021_10	04292021_1	04292021_4	04292021_9	06032021_2	110520_4	08032021_3	10112021_3	10112021_10	110520_1	Average	SEM	SD		membrane potential (mV)		12062019_4	12062019_5	12062019_6	12062019_8	12162019_2	12162019_3	12162019_4	12162019_6	12162019_10	12162019_11	12162019_12	12182019_2	12182019_4	12182019_7	01292020_1	060821_3
membrane potential (mV)
-90		-32.823	-56.9401	17.2438	-56.4517	-117.622	-87.8382	-48.3381	-29.2813	-42.1538	-90.1835	-66.4206	-45.8249	-98.5915	-95.7069	-74.6958	-50.2946	-107.846	73.552	-40.223	-62.1661	-114.58	-26.7561	-43.3591	-51.1806	-168.561	-67.749	-60.9535	9.04945	46.1433		-90		-81.6678	-122.29	-56.6643	-76.6716	-80.8472	-44.0015	-43.7804	-37.9664	-57.8602	-86.7792	36.311	-29.2849	-46.9909	-20.5198	-77.6041	-41.0235
-80		-13.4904	-33.3427	4.34203	-31.7657	-60.3646	-45.603	-24.782	-18.3695	-25.6025	-47.8205	-33.0448	-24.2213	-45.7617	-43.2683	-31.8819	-31.2875	-62.3709	37.148	-27.1318	-30.7701	-59.3358	-17.6328	-23.4689	-28.6572	-91.814	-45.166	-32.9025	4.65071	23.7141		-80		-44.7381	-59.5118	-32.0205	-33.3844	-36.935	-18.759	-17.7606	-0.789446	-27.8364	-49.0659	13.5963	-17.6244	-21.1284	-14.9003	-37.3011	-22.7109
-70		1.90348	6.37174	-0.881207	0.938831	-3.11288	4.5216	-9.02259	-0.724792	0.796461	-1.38076	0.320435	-1.18936	-0.271536	-2.11712	5.64226	-8.76008	7.84209	-4.1568	0.456955	14.0489	7.04904	4.21923	1.76186	3.63794	7.63246	-25.0244	0.403913	1.42265	7.25412		-70		-0.378838	1.41111	2.9205	1.99758	-3.97539	7.10677	-9.5343	11.2091	-4.63461	-1.63332	0.951418	0.243342	-1.93116	2.65311	-2.59633	-5.23597
-60		23.6465	33.3096	-4.36151	27.7095	62.604	48.7241	34.4787	16.0425	21.1681	53.6626	31.6658	29.2021	45.9512	55.6573	46.0482	37.972	73.1812	-45.8648	33.7457	35.7677	64.5193	28.2501	27.0004	26.6457	102.933	6.71387	35.2451	5.37364	27.4003		-60		46.9269	57.6162	22.0317	34.3704	43.0812	28.3783	36.0466	5.42654	32.2389	49.8632	-21.9174	13.1325	22.7265	13.8597	40.617	15.5657
-50		35.5188	94.7802	-2.5657	51.6346	128.626	103.704	86.6398	29.6107	48.0793	115.313	63.9238	62.6186	128.45	108.683	123.424	72.2832	203.297	-79.5542	53.8208	98.3935	147.75	59.614	49.007	73.6643	208.237	55.542	81.5575	11.6315	59.3092		-50		98.428	120.635	61.6127	44.3432	76.9819	15.9396	63.978	-40.1843	96.1409	128.703	-29.181	51.3254	94.4335	18.9311	96.081	44.0378
-40		35.9065	199.509	-8.06536	-1966.72	239.323	221.571	205.595	29.9454	92.1382	196.278	201.847	91.1202	217.845	155.973	258.075	-10.3517	355.886	-131.451	86.0186	178.488	272.166	118.099	99.7869	168.922	341.374	131.226	68.481	84.2593	429.64		-40		202.3	135.267	72.9994	-3895.85	150.11	-4390.02	118.365	-3248.8	236.365	271.76	-34.8671	82.3948	257.194	8.2581	197.724	75.4257
-30		-2220.14	-3492.46	-16.0343	-1883.92	307.263	418.59	-3809.56	-3032.3	155.631	277.794	514.233	-4785.63	-7857.52	-6691.1	454.39	-5797.31	-2927.68	-4393.93	-2030.77	239.811	291.794	170.369	120.55	-6181.58	-6185.6	-2485.96	-2340.04	527.285	2688.63		-30		-2502.83	-3139.98	-2838.13	-3499.78	291.407	-3928.02	147.14	-2791.51	-3404.03	-4772.63	-29.3574	-6314.76	-4564.03	-1724.75	384.908	-2165.52
-20		-2287.8	-3097.12	-2456.84	-1785.91	-3943.62	-2489.49	-3481.47	-2761.9	149.031	318.085	-2042.56	-4486.1	-7119.28	-5675.97	639.583	-5046.23	-2587.08	-4468.89	-2114.41	-6459.83	-4696.81	-944.831	-2293.31	-5679.24	-5426.61	-2265.01	-3173.22	401.634	2047.94		-20		-2337.96	-2840.22	-2490.08	-2859.22	-401.937	-3547.1	-708.144	-2182.08	-3284.05	-4180.94	-27.5172	-5274.98	-3996.29	-1848.67	-4547.11	-1892.48
-10		-1789.65	-3025.52	-2319.35	-1684.84	-3621.81	-2396.36	-3282.53	-2454.66	-1285.59	-1580.44	-1660.54	-3886.2	-6494.19	-5367.97	-1019.11	-4343.58	-2477.85	-4317.7	-1961.7	-4775.25	-3801.05	-840.192	-2059.35	-4893.75	-4446.11	-1965.94	-2990.43	290.995	1483.79		-10		-1870.5	-2510.03	-2144.83	-2569.77	-1008.79	-3051.94	-1412.13	-1749.23	-3071.58	-3585.48	-155.246	-4258.15	-3397.87	-1618.21	-3795.86	-1672.01
0		-1097.35	-2774.82	-2057.47	-1602.96	-3311.84	-1855.81	-2588.76	-2259.55	-1400.15	-954.547	-1201.02	-3232.4	-5587.9	-4081.12	-695.588	-3398.87	-2136.2	-4275.55	-1599.7	-3965.48	-3023.71	-489.045	-1356.36	-2589.68	-3547.34	-1002.81	-2387.92	251.13	1280.52		0		-1400.81	-2347.51	-1969.12	-2400.84	-944.167	-2345.51	-1643.22	-1247.44	-2501.72	-3783.87	-583.744	-2811.41	-2963.02	-2882.2	-3193.17	-1493.46
10		-671.746	-2612.29	-1897.24	-1536.24	-3393.93	-1470.2	-2338.6	-1751.92	-1381.41	-847.166	-1155.68	-2782.01	-5288.08	-3902.69	-321.29	-2092.93	-1708.26	-4280.17	-1322.69	-2528.17	-2023.58	-186.658	-757.895	-4302.31	-2343.76	-1587.52	-2095.56	251.959	1284.75		10		-1111.77	-2045.1	-1624.03	-1881.26	-899.869	-1670.07	-1409.81	-726.183	-2499.58	-3249.29	-861.593	-2173.11	-2516.86	-2356.42	-2757.09	-1157.35
[truncated: 11 more columns]

## Sheet: IA
Control																																Lupus
Mouse MODELS		CONTROL	CONTROL	CONTROL	CONTROL	CONTROL	CONTROL	CONTROL	CONTROL	CONTROL	CONTROL	CONTROL	CONTROL	CONTROL	CONTROL	CONTROL	CONTROL	CONTROL	CONTROL	CONTROL	CONTROL	CONTROL	CONTROL	CONTROL	CONTROL	CONTROL	CONTROL					LUPUS	LUPUS	LUPUS	LUPUS	LUPUS	LUPUS	LUPUS	LUPUS	LUPUS	LUPUS	LUPUS	LUPUS	LUPUS	LUPUS	LUPUS	LUPUS	LUPUS	LUPUS
Mouse labels		12052019	12052019	12052019	12102019	12102019	12102019	2102020	2102020	2102020	2112020	2122020	2072020	110520	4232021	4232021	4282021	4282021	4292021	4292021	4292021	6032021	110520	8032021	10112021	10112021	110520					12062019	12062019	12062019	12062019	12162019	12162019	12162019	12162019	12162019	12162019	12162019	12182019	12182019	12182019	1292020	60821	60821	60921
Cell labels		12052019_2	12052019_3	12052019_4	12102019_2	12102019_4	12102019_5	02102020_2	02102020_3	02102020_6	02112020_1	02122020_4	02072020_6	110520_2	04232021_1	04232021_5	04282021_6	04282021_10	04292021_1	04292021_4	04292021_9	06032021_2	110520_4	08032021_3	10112021_3	10112021_10	110520_1	Average	SEM	SD		12062019_4	12062019_5	12062019_6	12062019_8	12162019_2	12162019_3	12162019_4	12162019_6	12162019_10	12162019_11	12162019_12	12182019_2	12182019_4	12182019_7	01292020_1	060821_3	060821_11	060921_1
membrane potential (mV)
-90		-18.7849	-78.3024	-35.8568	-52.1792	-89.5463	-59.1517	-38.5724	-10.9707	-53.1402	-120.091	-37.1237	-37.8904	-83.3327	-70.0721	-67.3716	-31.9841	-94.4182	-90.0223	-39.0023	-26.7657	-62.7001	-19.4319	-26.2692	-40.1943	-132.55	-48.8281	-56.3289	6.12964	31.2551		-58.4745	-81.3969	-52.3918	-47.3747	-64.9781	-37.898	-61.4806	-17.8248	-51.7567	-84.9481	-27.7759	-6.09155	-32.9528	-15.0266	-49.5279	-30.6475	-35.3672	-18.709
-80		-11.049	-36.3944	-28.617	-31.1553	-44.4954	-25.4614	-21.7303	-12.266	-25.6025	-55.1447	-15.955	-21.1696	-39.6582	-40.2166	-34.3233	-24.5737	-49.5536	-51.353	-13.704	-19.7838	-36.1424	-3.59469	-18.586	-16.4501	-86.3209	-32.3486	-30.6019	3.42271	17.4525		-31.3103	-43.6426	-21.6445	-21.1774	-26.559	-21.2004	-17.7606	-5.67226	-28.4468	-48.4555	-14.4799	-9.68983	-13.8042	-16.7313	-22.6527	-20.2695	-26.9941	-18.8007
-70		-2.36898	-4.00424	4.61196	-7.60609	2.99063	-3.41297	0.743036	-6.21796	-1.64495	-1.99111	14.9689	0.0313406	-3.93365	-3.94817	-4.12337	-2.65656	-3.14424	-4.1568	-3.20515	-3.65131	3.38693	0.557123	1.15151	-0.0241737	-2.74352	-11.5967	-1.61494	0.94829	4.83535		3.89362	-5.30275	-6.84513	-3.49558	-0.313282	-1.43816	-11.9757	7.54701	0.248199	-1.63332	5.83423	8.78826	-3.76221	-1.009	-3.20669	2.08825	4.20703	7.66562
-60		11.4395	45.5166	21.2733	31.3716	77.2524	27.3618	41.8029	4.44586	36.4269	93.3354	16.407	24.3193	83.793	34.295	37.5032	29.4271	76.8433	79.8677	16.6558	31.4952	53.533	14.212	20.8969	22.3732	129.178	4.27246	40.973	6.08996	31.0528		37.1613	33.8125	18.3696	21.5531	29.0431	21.0541	36.6569	10.3094	34.6803	69.3945	12.2623	16.7946	31.2714	16.9114	24.1375	20.4485	27.4189	47.4518
-50		29.4152	218.682	88.3767	86.4246	316.615	98.211	201.996	68.6732	135.36	234.942	68.8066	126.706	309.114	125.162	134.41	64.959	219.166	275.67	44.0552	119.756	184.371	85.8591	45.9552	80.3782	326.035	101.318	145.785	17.6029	89.7577		135.659	90.1174	53.6781	15.6567	88.5786	17.1603	103.651	-6.00466	165.111	254.435	34.2956	59.2599	126.172	81.7974	100.353	44.0378	71.4287	139.79
-40		37.7376	525.436	212.882	809.161	730.046	478.529	429.594	215.492	286.84	433.704	369.083	374.323	759.837	268.888	285.54	48.8524	403.494	561.298	82.3565	273.092	393.626	169.369	97.9559	193.947	560.49	293.579	357.506	41.4753	211.483		346.343	40.6622	86.4271	1254.91	399.134	1457.15	504.107	401.709	409.094	546.418	176.925	89.719	317.008	209.674	266.693	76.0361	91.4873	258.343
-30		1096.51	1920.75	376.422	1047.6	1214.25	1196.79	1744.64	1320.12	466.3	654.381	922.558	1884.91	2439.11	1952.69	495.894	1948.66	2295.71	1823.72	559.561	392.399	503.586	183.797	129.095	1629.7	4743.36	1160.89	1311.67	191.42	976.055		1390.61	1047.64	1210.33	1620.46	1006.13	1772.06	1225.63	743.647	1653.35	2073.69	456.482	1616.76	1849.55	838.119	455.709	988.167	26.5869	431.839
-20		1556.8	2263.6	1389.6	1285.99	3024.76	3023.82	2061.13	1588.08	671.492	897.309	2402.63	2303.45	3057.73	2579.03	659.725	2442.18	2977.5	2244.37	1042.33	1444.22	2723.24	465.691	1482.93	2128.37	5643.33	1405.03	2029.4	211.619	1079.05		1733.7	1399.28	1498.57	2015.66	2027.26	2011.98	2563.95	1191.33	1953.38	2473.11	764.719	2127.36	2195.11	1012.05	2384.05	1192.24	433.548	614.199
-10		1769.31	2705.07	1617.42	1516.45	3438.12	3695.56	2383.97	1900.2	1338.31	1536.63	2845.07	2668.37	3779.86	3325.88	1338.68	2973.93	3805.11	2572.56	1548.43	1699.97	3233.86	744.281	1798.07	2584.89	6295.46	1666.87	2491.63	228.023	1162.69		1933.82	1698.95	1769.96	2358.21	2824.22	2195.25	3432.23	1799.97	2246.41	2889.74	1280.3	2492.95	2640.34	1146.68	2860.63	1433.46	1283.24	922.897
0		1737.12	3108.96	1815.21	1727.72	3807.92	4290.43	2562.61	2155.12	1571.66	1461.22	3319.25	2971.21	4469.47	4041.44	1642.67	3532.89	4382.35	3173.79	1889.07	1752.3	3862.28	1250.46	2122.04	3094.54	7067.89	1907.35	2873.73	261.288	1332.31		2172.19	2032.37	2041.5	2695.59	3406.42	2399.97	4101.41	2490.36	2501.33	3296.81	1657.47	2822.13	3001.33	1893.19	3390.08	1703.56	1983.73	1423.24
10		1921.64	3461.31	2005.35	1996.47	4693.84	4864.03	2823.75	2368.56	1938.9	1542.36	3769.86	3347.14	5188.6	4730.12	1922.36	4105.19	4993.4	3561.02	2242.37	1924.95	4437.61	1759.14	2497.11	3572.97	7920.52	2161.25	3298.07	296.353	1511.11		2441.69	2353.09	2282.22	3059.54	3942.66	2568.21	4674.79	3443.13	2928.27	3706.28	2063.21	3259.63	3409.65	2067.4	3897.57	1966.43	2782.77	1949.6
[truncated: 9 more columns]

## Sheet: IK
	Control																															Lupus
Mouse MODELS		CONTROL	CONTROL	CONTROL	CONTROL	CONTROL	CONTROL	CONTROL	CONTROL	CONTROL	CONTROL	CONTROL	CONTROL	CONTROL	CONTROL	CONTROL	CONTROL	CONTROL	CONTROL	CONTROL	CONTROL	CONTROL	CONTROL	CONTROL	CONTROL	CONTROL	CONTROL					LUPUS	LUPUS	LUPUS	LUPUS	LUPUS	LUPUS	LUPUS	LUPUS	LUPUS	LUPUS	LUPUS	LUPUS	LUPUS	LUPUS	LUPUS	LUPUS	LUPUS	LUPUS
Mouse labels		12052019	12052019	12052019	12102019	12102019	12102019	2102020	2102020	2102020	2112020	2122020	2072020	110520	4232021	4232021	4282021	4282021	4292021	4292021	4292021	6032021	110520	8032021	10112021	10112021	110520					12062019	12062019	12062019	12062019	12162019	12162019	12162019	12162019	12162019	12162019	12162019	12182019	12182019	12182019	1292020	60821	60821	60921
Cell labels		12052019_2	12052019_3	12052019_4	12102019_2	12102019_4	12102019_5	02102020_2	02102020_3	02102020_6	02112020_1	02122020_4	02072020_6	110520_2	04232021_1	04232021_5	04282021_6	04282021_10	04292021_1	04292021_4	04292021_9	06032021_2	110520_4	08032021_3	10112021_3	10112021_10	110520_1	Average	SEM	SD		12062019_4	12062019_5	12062019_6	12062019_8	12162019_2	12162019_3	12162019_4	12162019_6	12162019_10	12162019_11	12162019_12	12182019_2	12182019_4	12182019_7	01292020_1	060821_3	060821_11	060921_1
membrane potential (mV)
-90		-7.79854	-77.692	-70.6468	-38.7515	-81.0014	-57.3206	-27.5861	-14.6328	-33.6089	-96.8974	-26.1374	-33.6179	-71.1257	-66.41	-33.8023	-13.0632	-90.7561	-124.812	-17.64	-27.9864	-36.455	-22.4836	-27.49	-38.9736	-136.823	-37.8418	-50.4367	6.74324	34.3839		-41.995	-89.9418	-35.3019	-56.53	-51.5504	-20.1978	-59.6496	-6.83852	-41.991	-61.1444	-54.6314	-26.2332	-23.7975	-20.5198	-34.2691	-17.2198	-32.9258	-18.709
-80		-8.60764	-28.4599	-21.9031	-22.6104	-46.3265	-27.9028	-18.0682	-1.27966	-18.2783	-57.5861	-14.7343	-15.6764	-47.5927	-28.6199	-29.4405	-15.4184	-37.3465	-70.2739	-7.60051	-28.3287	-31.2596	-15.1914	-14.9239	-8.51556	-93.0347	-32.959	-28.5361	4.05651	20.6842		-18.493	-28.9942	-12.4892	-21.1774	-21.6762	-8.99338	-14.0985	-0.789446	-18.6812	-38.0796	-27.2973	-15.183	-4.0386	-14.9003	-6.78353	-7.45214	-15.3975	-14.5282
-70		3.73454	8.20279	8.27407	0.32848	2.38028	5.13195	6.2362	-0.724792	-2.2553	1.06065	2.15149	-8.51358	4.00093	4.59675	11.1354	-11.8118	0.517874	-3.54644	-4.42586	4.28326	2.16622	4.21923	-9.22447	0.586178	-11.2884	-20.1416	-0.112539	1.41241	7.20191		0.841866	2.63182	-2.57266	-3.49558	4.56953	2.8343	-5.87219	-1.60826	6.35172	3.24949	-7.5935	4.5158	6.61377	-0.398649	-9.3102	-3.40492	1.15527	-3.93106
-60		13.2705	61.9961	28.5975	45.4097	102.277	6.60986	49.1271	15.4322	59.0099	114.698	11.5242	36.5263	96	41.0089	48.4896	31.8685	69.5191	109.165	16.6558	29.0538	40.1053	33.1329	20.8969	16.2697	111.478	19.5312	47.2174	6.62697	33.791		31.6681	38.6953	28.1352	30.7083	3.40836	10.6781	32.9948	6.03689	56.0426	82.8222	4.32776	23.5085	31.2714	16.9114	37.5652	19.8381	39.0156	41.3482
-50		43.4533	208.306	92.0388	128.539	352.015	42.0586	153.779	84.5424	161.605	256.914	52.9375	152.951	307.893	130.045	122.813	79.6075	156.3	267.126	48.938	92.29	151.412	92.5729	53.8898	77.3264	238.144	125.732	141.278	16.5878	84.5816		109.414	109.649	73.2094	114.534	37.9194	40.3537	52.9916	9.25413	157.786	231.242	41.6198	73.9084	137.768	83.0181	130.261	45.8689	72.6494	133.686
-40		65.2034	392.99	152.457	286.089	663.518	136.122	297.758	192.299	281.347	409.901	106.632	315.73	612.743	266.447	236.712	211.816	393.728	465.473	95.7842	215.719	305.125	296.322	121.149	198.219	632.511	270.996	293.184	31.7365	161.825		214.507	220.716	145.631	267.357	144.007	82.6407	103.716	43.4324	330.969	432.282	101.241	119.016	258.414	154.132	288.056	110.826	219.051	260.784
-30		94.926	566.383	207.965	467.769	963.391	234.264	427.503	319.755	412.589	556.114	176.098	483.538	1002.95	583.675	432.418	779.224	800.348	758.05	218.985	426.578	545.09	667.805	246.282	478.578	1403.51	482.788	528.33	57.7571	294.504		385.356	390.289	280.158	482.76	237.696	141.199	165.45	326.167	552.883	685.136	175.11	493.712	437.194	207.626	505.758	227.669	626.562	455.033
-20		229.289	766.408	347.117	661.597	1348.74	386.489	696.997	550.482	520.124	756.928	262.737	736.68	1407.94	1070.25	665.218	1427.77	1440.02	1027.33	401.463	841.806	1117.4	1109.61	463.648	833.817	2448.75	633.545	852.006	95.5337	487.128		550.839	635.119	471.959	790.072	288.981	279.19	220.811	762.252	760.75	972.254	281.321	1097.7	787.643	376.066	886.244	387.187	1330.76	664.859
-10		480.859	1071.77	631.093	862.155	1685.19	761.603	1027.77	884.578	680.965	814.581	542.827	1205.36	1923.78	1585.16	992.613	2282.4	2238.34	1298.15	654.88	1215.35	1894.14	1434.59	797.097	1309.86	3541.56	863.037	1256.91	135.155	689.158		759.502	884.746	652.407	1109.43	586.669	671.811	557.473	1250.04	996.414	1427.95	424.588	1897.24	1330.53	505.812	1421.42	527.089	2120.04	998.581
0		732.485	1542.19	827.665	1079.53	2071.47	1289.94	1402.33	1215.79	891.115	929.608	990.757	1718.16	2908.19	2309.26	1480.32	3183.77	2972.44	1816.98	1076.09	1595.43	2711.15	1598.97	1163.17	1826.84	4721.09	1103.52	1736.86	181.385	924.888		999.707	1195.58	917.234	1498.7	977.22	1028.51	1085.05	1706.06	1292.22	1853.94	736.447	2716.54	1836.17	1311.53	2020.45	827.095	2917.56	1332.3
10		965.217	2066.05	1103.25	1288.47	2760.24	1876.36	1803.24	1509.8	1086.85	1069.34	1387.05	2236.3	3170.17	3082.18	1822.27	4058.81	3736.68	2601.55	1516.66	1921.9	3597.15	1779.28	1703.04	2426.12	5864.86	1369.02	2223.15	224.388	1144.16		1383.95	1504.71	1191.52	1823.58	1516.51	1285.86	1751.2	2216.93	1714.89	2358.62	1133.04	3494.61	2403.18	1800.68	2632.31	1120.48	3678.16	1657.85
[truncated: 9 more columns]
