# Supplementary material for: Deficient AMPK activity contributes to hyperexcitability in peripheral nociceptive sensory neurons and thermal hyperalgesia in lupus mice
Source: PLoS One. 2023 Jul 13;18(7):e0288356. doi: 10.1371/journal.pone.0288356 (PMC10343046; doi:10.1371/journal.pone.0288356)
Supplement: S5 Fig — (XLSX) [file pone.0288356.s006.xlsx]

## Sheet: Saline_Compound C
Normal control mice
	Saline injection
Time after injection (min)		0 (before injection)						15 min						30 min						45 min						60 min
						average						average						average						average						average
419_1A		12.94	10.77	10.57		11.4267		12.59	7.28	10.05		9.97333		12.5	9.63	8.17		10.1		14.83	19.79	11.85		15.49		10.14	8.64	8.33		9.03667
419_2A		11.19	16.53	11.16		12.96		5.61	18.68	7.46		10.5833		7.31	15.11	8.76		10.3933		8.52	9.73	8.01		8.75333		11.2	8.53	8.5		9.41
418_1A		19.53	9.3	11.33		13.3867		11.44	11.56	13.38		12.1267		16.7	8.16	18.59		14.4833		13.93	13.48	17.32		14.91		19.08	10.91	11.7		13.8967
418_2A		7.67	15.5	19.71		14.2933		12.56	12.17	10.26		11.6633		8.78	8.65	10.33		9.25333		16.1	12.37	18.34		15.6033		10.85	11.79	10.5		11.0467
418_3A		10.51	11.14	15.62		12.4233		15.06	12.11	19.07		15.4133		11.67	19.33	13.81		14.9367		13.31	11.67	16.11		13.6967		17.25	13.66	10.06		13.6567
430_1A		9.48	11.21	16.64		12.4433		4.31	7.82	11.26		7.79667		3.32	4.08	5.91		4.43667		2.84	3.62	2.7		3.05333		4.91	3.67	3.11		3.89667
430_2A		8.58	10.88	16.83		12.0967		8.82	15.89	12.25		12.32		10.34	6.51	10.45		9.1		12.57	10.93	12.67		12.0567		16.2	19.58	10.85		15.5433
430_3A		12.37	19.75	18.77		16.9633		10.24	13.54	19.63		14.47		8.09	15.49	8.09		10.5567		9.39	16.91	15.15		13.8167		11.69	6.26	13.02		10.3233
601_1A		19.41	19.87	9.64		16.3067		9.76	8.13	17.69		11.86		8.65	17.35	9.47		11.8233		19.06	18.84	10.54		16.1467		13.31	11.43	14.23		12.99
601_2A		15.8	6.38	11.15		11.11		9.75	20	15.75		15.1667		9.83	10.45	12.16		10.8133		19.89	11.6	18.21		16.5667		13.47	9.76	10.06		11.0967
602_1A		16.71	15.39	10.16		14.0867		9.18	11.96	7.87		9.67		17.95	17.07	15.29		16.77		15.98	7.97	14.46		12.8033		12.28	12.77	18.19		14.4133
602_2A		11.88	10.34	10.95		11.0567		10.54	13.86	10.29		11.5633		9.11	17.75	8.13		11.6633		15.81	7.04	15.92		12.9233		18.14	6.75	17.9		14.2633
					MEAN	13.2128						11.8839						11.1942						12.985						11.6311
					SD	1.9161						2.28177						3.20138						3.79357						3.23167
					SE	0.553131						0.658689						0.924158						1.09511						0.932903
	Compound C injection
time after injection (min)		0 (before injection)						15 min						30 min						45 min						60 min
419_1B		10.57	6.05	14.52		10.38		4.65	2.91	10.71		6.09		18.77	6.17	3.38		9.44		7.01	13.27	7.76		9.34667		8.58	13.52	10.03		10.71
419_2B		12.01	11.56	14.61		12.7267		18.28	8.31	4.21		10.2667		4.46	15.17	4.76		8.13		6.05	16.86	19.3		14.07		4.51	6.96	8.55		6.67333
418_1B		15.16	15.99	11.81		14.32		6.74	11.24	13.22		10.4		13.4	14.17	6.87		11.48		6.51	16.46	17.94		13.6367		11.34	14.64	13.38		13.12
418_2B		11.18	11.28	16.3		12.92		2.29	15.55	9.87		9.23667		10.78	6.75	12.52		10.0167		6.91	6.04	9.74		7.56333		5.18	12.67	11.86		9.90333
418_3B		11.33	15.67	12.14		13.0467		1.76	4.8	3.79		3.45		3.42	5.26	11.23		6.63667		9.99	5.13	4.22		6.44667		10.39	10.82	13.29		11.5
430_1B		10.22	19.67	11.23		13.7067		3.39	15.12	4.73		7.74667		3.02	14.34	4.9		7.42		8.5	4.59	14.45		9.18		6.04	5.02	4.02		5.02667
430_2B		13.11	10.82	5.92		9.95		4.39	4.52	13.78		7.56333		5.51	2.62	14.79		7.64		5.36	18.31	18.33		14		17.77	17.2	5.59		13.52
430_3B		19.64	10.17	13.89		14.5667		11	14.4	16.25		13.8833		5.37	8.9	9		7.75667		15.74	17.17	8.63		13.8467		4.24	7.75	9.68		7.22333
601_1B		18.22	12.8	12.09		14.37		6.34	11.96	14.33		10.8767		16.49	2.43	9.91		9.61		10.44	12.81	17.99		13.7467		12.66	13.86	13.71		13.41
601_2B		5.51	10.24	17.61		11.12		12.34	2.89	10.55		8.59333		15.2	4.42	13.48		11.0333		5.6	18.79	5.78		10.0567		7.41	13.59	8.66		9.88667
602_1B		8.38	7.27	17.4		11.0167		10.87	16.49	7.3		11.5533		12.49	12.65	13.72		12.9533		16.12	8.68	15.96		13.5867		18.91	15.93	12.03		15.6233
602_2B		14.41	9.15	11.61		11.7233		12.12	3.57	4.21		6.63333		5.64	11.76	5.75		7.71667		9.66	15.44	16.44		13.8467		15.23	13.03	16.76		15.0067
					MEAN	12.4872						8.85778						9.15278						11.6106						10.9669
					SD	1.61712						2.79509						1.9333						2.87347						3.37785
					SE	0.466823						0.806874						0.558095						0.829498						0.975102
		ONE WAY ANOVA: Compound C group baseline vs Different time points														TWO WAY ANOVA: saline TX vs Compound C TX over Different time points
		Number of families	1													Number of families	1
		Number of comparisons per family	4													Number of comparisons per family	5
		Alpha	0.05													Alpha	0.05
		Bonferroni's multiple comparisons test	Mean Diff.	95.00% CI of diff.	Below threshold?	Summary	Adjusted P Value	A-?								Bonferroni's multiple comparisons test	Mean Diff.	95.00% CI of diff.	Below threshold?	Summary	Adjusted P Value
		Baseline vs. 15	3.629	1.399 to 5.860	Yes	**	0.002	B	15
		Baseline vs. 30	3.334	1.016 to 5.653	Yes	**	0.0051	C	30							Saline - Compound C
		Baseline vs. 45	0.8767	-1.923 to 3.676	No	ns	>0.9999	D	45							Baseline	0.7256	-2.259 to 3.710	No	ns	>0.9999
		Baseline vs. 60	1.52	-2.134 to 5.175	No	ns	0.9631	E	60							15	3.026	0.04137 to 6.011	Yes	*	0.0452
																30	2.041	-0.9434 to 5.026	No	ns	0.3788
		Test details	Mean 1	Mean 2	Mean Diff.	SE of diff.	n1	n2	t	DF						45	1.374	-1.610 to 4.359	No	ns	>0.9999
		Baseline vs. 15	12.49	8.858	3.629	0.7481	12	12	4.851	11						60	0.6642	-2.321 to 3.649	No	ns	>0.9999
		Baseline vs. 30	12.49	9.153	3.334	0.7779	12	12	4.286	11
		Baseline vs. 45	12.49	11.61	0.8767	0.9391	12	12	0.9335	11
		Baseline vs. 60	12.49	10.97	1.52	1.226	12	12	1.24	11						Test details	Mean 1	Mean 2	Mean Diff.	SE of diff.	N1	N2	t	DF
																Saline - Compound C
																Baseline	13.21	12.49	0.7256	1.139	12	12	0.6372	110
																15	11.88	8.858	3.026	1.139	12	12	2.658	110
																30	11.19	9.153	2.041	1.139	12	12	1.793	110
																45	12.99	11.61	1.374	1.139	12	12	1.207	110
																60	11.63	10.97	0.6642	1.139	12	12	0.5833	110

## Sheet: Saline_AICAR
LUPUS mice
Lupus	AICAR
time point (miin)		0 (before injection)				mean		15 min				mean		30 min				mean		45 min				mean		60 min				mean
lupus607_1A(L)		6.94	8.63	15.72		10.43		12.45	15.47	13.6		13.84		12.59	8.95	11.95		11.1633		13.35	10.46	11.67		11.8267		10.68	19	17.53		15.7367
lupus607_2A(L)		7.39	8.9	10.68		8.99		9.35	15.08	7.65		10.6933		14.61	19.73	17.93		17.4233		8.42	10.4	5.61		8.14333		17.86	12.94	15.8		15.5333
lipus607_3A(L)		13.58	8.73	7.79		10.0333		13.12	15.85	19.26		16.0767		13.1	14.18	12.52		13.2667		4.9	3.1	15.23		7.74333		10.45	4.7	12.61		9.25333
lupus607_4A(L)		8.13	5.04	7.06		6.74333		8.21	12.39	13.61		11.4033		13.09	16.03	9.42		12.8467		17.85	19.29	15.26		17.4667		7.73	9.37	8.7		8.6
lupus607_5A(L)		9.53	10.49	4.73		8.25		7.94	7.53	14.59		10.02		9.91	5.41	7.95		7.75667		9.24	7.43	5.47		7.38		8.82	6.67	8.53		8.00667
lupus_101A (L)		8.69	7.95	6.89		7.84333		10.26	14.51	13.21		12.66		13.25	14.29	15.23		14.2567		12.05	16.59	13.28		13.9733		10.65	11.02	15.11		12.26
lupus_102A (L)		6.82	8.72	8.52		8.02		13.52	12.01	10.36		11.9633		14.26	15.23	12.33		13.94		14.89	12.03	14.29		13.7367		6.01	7.23	6.05		6.43
lupus_103A (L)		7.26	8.29	10.86		8.80333		11.56	12.26	12.35		12.0567		13.52	16.25	15.28		15.0167		12.01	13.21	15.56		13.5933		9.89	11.23	15.1		12.0733
lupus_104A (L)		8.21	6.72	9.32		8.08333		11.89	12.23	11.56		11.8933		13.07	12.26	11.89		12.4067		11.56	16.9	15.25		14.57		11.02	10.84	8.89		10.25
lupus_105A (L)		7.62	8.23	8.11		7.98667		10.26	12.56	13.26		12.0267		12.28	13.54	13.55		13.1233		10.55	10.11	16.2		12.2867		6.33	6.25	7.28		6.62
					MEAN	8.51833						12.2633						13.12						12.072						10.4763
					SD	1.08791						1.6914						2.52277						3.33893						3.35637
lupus	Saline
time point (miin)		0 (before injection)				mean		15 min				mean		30 min				mean		45 min				mean		60 min				mean
lupus607_1B(L)		6.18	12.04	6.95		8.39		2.84	7.85	10.33		7.00667		6.11	3.17	10.82		6.7		6.34	9.37	9.25		8.32		7.91	3.77	7.69		6.45667
lupus607_2B(L)		8.72	9.23	8.27		8.74		4.25	12.05	7.71		8.00333		10.25	9.55	6.36		8.72		10.27	12.33	9.96		10.8533		10.71	7.07	6.87		8.21667
lupus607_3B(L)		7.74	9.81	12.5		10.0167		11.58	11.09	12.19		11.62		9.78	11.08	10.91		10.59		7.14	12.09	11.23		10.1533		9.1	11.14	7.23		9.15667
lupus607_4B(L)		9.82	11.08	10.36		10.42		8.01	10.72	3.9		7.54333		7.67	9.87	8.36		8.63333		9.89	9.25	8.93		9.35667		13.99	11.88	9.13		11.6667
lupus607_5B(L)		11.96	8.15	8.88		9.66333		7.79	8.25	9.08		8.37333		8.7	6.8	5.72		7.07333		7.42	5.3	7.93		6.88333		5.9	7.01	9.04		7.31667
lupus_101B (L)		8.99	9.5	6.88		8.45667		8.66	7.06	10.23		8.65		8.23	7.89	6.68		7.6		8.99	5.98	7.95		7.64		6.89	8.99	7.59		7.82333
lupus_102B (L)		6.23	8.89	8.67		7.93		9.02	8.77	10.21		9.33333		10.3	9.08	8.77		9.38333		9.08	10.12	7.85		9.01667		10.25	7.88	8.95		9.02667
lupus_103B (L)		6.05	6.89	9.25		7.39667		11.01	8.01	9.06		9.36		8.99	8.25	9.08		8.77333		8.52	7.68	9.28		8.49333		10.21	10.51	8.99		9.90333
lupus_104B (L)		6.11	7.25	6.25		6.53667		8.67	6.95	10.88		8.83333		10.81	8.24	9.05		9.36667		10.06	10.26	9.25		9.85667		9.21	8.66	7.98		8.61667
lupus_105B (L)		7.85	8.67	9.21		8.57667		8.68	9.51	9.25		9.14667		10.56	8.77	9.08		9.47		8.66	10.33	8.25		9.08		10.23	8.56	7.59		8.79333
					MEAN	8.61267						8.787						8.631						8.96533						8.69767
					SD	1.18732						1.26071						1.19699						1.18649						1.43482
	ONE ANOVA AICAR group baseline vs different time points												TWO WAY ANOVA SALINE vs AICAR over different time points
	Number of families	1											Number of families	1
	Number of comparisons per family	4											Number of comparisons per family	5
	Alpha	0.05											Alpha	0.05
	Bonferroni's multiple comparisons test	Mean Diff.	95.00% CI of diff.	Below threshold?	Summary	Adjusted P Value	A-?						Bonferroni's multiple comparisons test	Mean Diff.	95.00% CI of diff.	Below threshold?	Summary	Adjusted P Value
	0 vs. 15	-3.745	-5.049 to -2.441	Yes	****	<0.0001	B	15
	0 vs. 30	-4.602	-7.300 to -1.903	Yes	**	0.002	C	30					Saline - AICAR
	0 vs. 45	-3.554	-7.585 to 0.4778	No	ns	0.0911	D	45					0	0.09433	-2.281 to 2.469	No	ns	>0.9999
	0 vs. 60	-1.958	-4.818 to 0.9016	No	ns	0.248	E	60					15 min	-3.476	-5.851 to -1.101	Yes	**	0.0011
													30 min	-4.489	-6.864 to -2.114	Yes	****	<0.0001
	Test details	Mean 1	Mean 2	Mean Diff.	SE of diff.	n1	n2	t	DF				45 min	-3.107	-5.482 to -0.7318	Yes	**	0.0044
	0 vs. 15	8.518	12.26	-3.745	0.4193	10	10	8.932	9				60 min	-1.779	-4.154 to 0.5962	No	ns	0.259
	0 vs. 30	8.518	13.12	-4.602	0.8674	10	10	5.305	9
	0 vs. 45	8.518	12.07	-3.554	1.296	10	10	2.742	9
	0 vs. 60	8.518	10.48	-1.958	0.9192	10	10	2.13	9				Test details	Mean 1	Mean 2	Mean Diff.	SE of diff.	N1	N2	t	DF
													Saline - AICAR
													0	8.613	8.518	0.09433	0.9024	10	10	0.1045	90
													15 min	8.787	12.26	-3.476	0.9024	10	10	3.852	90
													30 min	8.631	13.12	-4.489	0.9024	10	10	4.974	90
													45 min	8.965	12.07	-3.107	0.9024	10	10	3.442	90
													60 min	8.698	10.48	-1.779	0.9024	10	10	1.971	90
