# Supplementary material for: Deficient AMPK activity contributes to hyperexcitability in peripheral nociceptive sensory neurons and thermal hyperalgesia in lupus mice
Source: PLoS One. 2023 Jul 13;18(7):e0288356. doi: 10.1371/journal.pone.0288356 (PMC10343046; doi:10.1371/journal.pone.0288356)
Supplement: S6 Fig — (XLSX) [file pone.0288356.s007.xlsx]

## Sheet: Fig 6
	mouse labels		110520	4232021	4232021	4282021	4282021	4292021	4292021	4292021	6032021	110520	8032021	10112021	10112021	110520
	Cell labels		110520_2	04232021_1	04232021_5	04282021_6	04282021_10	04292021_1	04292021_4	04292021_9	06032021_2	110520_4	08032021_3	10112021_3	10112021_10	110520_1
	Base
																	MEAN	SE	SD
Cm (pF)			40.52	26.53	16.21	17.49	28.95	45.03	12.08	16.69	19.61	14.86	11.82	22.44	34.74	18.37	23.2386	2.81009	10.5144
Rm (mOhm)			214.29	383.38	515.95	987.21	284.63	163.87	776.34	564.08	539.99	971.98	949.53	715.5	127.69	895.66	577.864	577.864	310.813
RMP (mV)			-70.1	-68.39	-73	-86.25	-72.36	-65.65	-57.38	-79.56	-72.79	-66.35	-63.54	-60.12	-73.79	-71.72	-70.0714	2.00071	7.48598
Rheobase (pA)			1560	960	1560	500	1580	760	120	1540	520	260	280	380	1820	600	888.571	160.325	599.883
Aptr (mV)			-28.31	-32.33	-17.44	-31.71	-21.7	-26.28	-22.86	-25.76	-26.28	-27.54	-19.36	-25.88	-27.3	-31.17	-25.9943	1.18308	4.42667
Apamp (mV)			79.27	67.32	35.16	68.52	25.32	66.71	58.5	65.08	63.96	47.08	41.24	76.57	30.88	69.75	56.8114	4.68814	17.5414
Apdur (ms)			2	1.2	2.4	1.4	1.2	1.1	1.6	2.4	1.2	3.4	1.8	1.9	1.2	2.5	1.80714	0.180799	0.676489
	Compound C
Cm (pF)			34.74	26.53	16.81	13.51	22.1	32.13	10.87	16.69	12.06	15.39	9.39	22.44	27.53	9.57	19.2686	2.24695	8.40733
Rm (mOhm)			235.17	325.93	614.39	702.01	283.31	175.55	676.49	808.41	510.29	736.25	1111.81	828.22	146.24	839.37	570.96	570.96	296.207
RMP (mV)			-68.88	-66.9	-69.8	-72.73	-71.2	-64.61	-58.63	-74.77	-59.97	-65.1	-60.4	-53.35	-71.54	-71.41	-66.3779	1.68307	6.29746
Rheobase (pA)			1280	620	780	260	1180	680	100	500	300	140	80	180	1640	400	581.429	130.063	486.65
Aptr (mV)			-37.97	-23.98	-25.87	-35.37	-22.37	-30.41	-34.53	-28.95	-27.15	-30.4	-31.38	-26.58	-28.86	-34.25	-29.8621	1.2104	4.52891
Apamp (mV)			75.41	62.13	55.01	72.45	42.15	71.81	58.07	80.91	60.45	40.19	73.22	75.23	36.08	74.68	62.6993	3.92651	14.6917
Apdur (ms)			1.7	1.1	2.2	1.3	1.5	1.6	2.1	3.6	1.3	5.9	2.8	1.8	1.4	2.4	2.19286	0.337975	1.26459
	washout
Cm (pF)			30.27	26.53	15.23	13.51	20.38	33.93			15.89			20.49	28.83	9.57	21.463	2.16329	8.09429
Rm (mOhm)			222.52	414.19	575.55	631.62	277.46	198.33			496.95			793.32	149.57	862.2	462.171	67.474	252.464
RMP (mV)			-69.95	-65.46	-71.93	-71.14	-71.08	-68.12			-61.59			-56.06	-73.15	-77.7	-68.618	1.65593	6.19592
Rheobase (pA)			1400	660	540	280	1100	940			300			200	1720	460	760	137.529	514.587
Aptr (mV)			-38.1	-25.42	-22.93	-31.76	-18.32	-29.36			-26.41			-27.53	-21.3	-31.96	-27.309	1.54972	5.79853
Apamp (mV)			76.03	60	55.91	62.53	31.53	61.62			70.05			70.21	22.32	69.33	57.953	4.68316	17.5228
Apdur (ms)			1.6	1.2	2.9	1.4	2.2	1.6			1.5			2.1	1.4	2.1	1.8	0.138013	0.516398
